# Supplementary material for: HOX-Gene Cluster Organization and Genome Duplications in Fishes and Mammals: Transcript Variant Distribution along the Anterior–Posterior Axis
Source: Int J Mol Sci. 2022 Sep 1;23(17):9990. doi: 10.3390/ijms23179990 (PMC9456325; doi:10.3390/ijms23179990)
Supplement: Supplementary file 1 [file ijms-23-09990-s001.zip]

Archive with 1 entries (1 files):
- ijms-1806298-supplementary.xlsx
