# Supplementary material for: HOX-Gene Cluster Organization and Genome Duplications in Fishes and Mammals: Transcript Variant Distribution along the Anterior–Posterior Axis
Source: Int J Mol Sci. 2022 Sep 1;23(17):9990. doi: 10.3390/ijms23179990 (PMC9456325; doi:10.3390/ijms23179990)
Supplement: Supplementary file 1 [file ijms-23-09990-s001.zip › ijms-1806298-supplementary.xlsx]

## Sheet: Assemblies
Species	Used transcriptome assembly
Danio rerio	GRCz11
Takifugu rubripes	fTakRub1.2
Oryzias latipes	ASM223467v1
Xiphophorus maculatus	X_maculatus-5.0-male
Tetraodon nigroviridis	TETRAODON 8.0
Oreochromis niloticus	O_niloticus_UMD_NMBU
Latimeria chalumnae	LatCha1
Homo sapiens	GRCh38.p13
Mus musculus	GRCm39
Loxodonta africana	Loxafr3.0
Pan bonobo	panpan1.1
Felis catus	Felis_catus_9.0
Monodelphis domestica	ASM229v1
Tursiops truncatus	turTru1

## Sheet: Homo_sapiens
Ensembl identifier	gene name
ENSG00000105991	HOXA1
ENSG00000253293	HOXA10
ENSG00000005073	HOXA11
ENSG00000106031	HOXA13
ENSG00000105996	HOXA2
ENSG00000105997	HOXA3
ENSG00000197576	HOXA4
ENSG00000106004	HOXA5
ENSG00000106006	HOXA6
ENSG00000122592	HOXA7
ENSG00000120094	HOXB1
ENSG00000159184	HOXB13
ENSG00000173917	HOXB2
ENSG00000120093	HOXB3
ENSG00000182742	HOXB4
ENSG00000120075	HOXB5
ENSG00000108511	HOXB6
ENSG00000260027	HOXB7
ENSG00000120068	HOXB8
ENSG00000170689	HOXB9
ENSG00000180818	HOXC10
ENSG00000123388	HOXC11
ENSG00000123407	HOXC12
ENSG00000123364	HOXC13
ENSG00000198353	HOXC4
ENSG00000172789	HOXC5
ENSG00000197757	HOXC6
ENSG00000037965	HOXC8
ENSG00000180806	HOXC9
ENSG00000128645	HOXD1
ENSG00000128710	HOXD10
ENSG00000128713	HOXD11
ENSG00000170178	HOXD12
ENSG00000128714	HOXD13
ENSG00000128652	HOXD3
ENSG00000170166	HOXD4
ENSG00000175879	HOXD8
ENSG00000128709	HOXD9

## Sheet: Mus_musculus
Ensembl identifier	gene name
ENSMUSG00000029844	Hoxa1
ENSMUSG00000000938	Hoxa10
ENSMUSG00000038210	Hoxa11
ENSMUSG00000038203	Hoxa13
ENSMUSG00000014704	Hoxa2
ENSMUSG00000079560	Hoxa3
ENSMUSG00000000942	Hoxa4
ENSMUSG00000038253	Hoxa5
ENSMUSG00000043219	Hoxa6
ENSMUSG00000038236	Hoxa7
ENSMUSG00000018973	Hoxb1
ENSMUSG00000049604	Hoxb13
ENSMUSG00000075588	Hoxb2
ENSMUSG00000048763	Hoxb3
ENSMUSG00000038692	Hoxb4
ENSMUSG00000038700	Hoxb5
ENSMUSG00000000690	Hoxb6
ENSMUSG00000038721	Hoxb7
ENSMUSG00000056648	Hoxb8
ENSMUSG00000020875	Hoxb9
ENSMUSG00000022484	Hoxc10
ENSMUSG00000001656	Hoxc11
ENSMUSG00000050328	Hoxc12
ENSMUSG00000001655	Hoxc13
ENSMUSG00000075394	Hoxc4
ENSMUSG00000022485	Hoxc5
ENSMUSG00000001661	Hoxc6
ENSMUSG00000001657	Hoxc8
ENSMUSG00000036139	Hoxc9
ENSMUSG00000042448	Hoxd1
ENSMUSG00000050368	Hoxd10
ENSMUSG00000042499	Hoxd11
ENSMUSG00000001823	Hoxd12
ENSMUSG00000001819	Hoxd13
ENSMUSG00000079277	Hoxd3
ENSMUSG00000101174	Hoxd4
ENSMUSG00000027102	Hoxd8
ENSMUSG00000043342	Hoxd9

## Sheet: Danio_rerio
Ensembl identifier	gene name
ENSDARG00000031337	hoxa10b
ENSDARG00000104162	hoxa11a
ENSDARG00000007009	hoxa11b
ENSDARG00000100312	hoxa13a
ENSDARG00000036254	hoxa13b
ENSDARG00000104307	hoxa1a
ENSDARG00000023031	hoxa2b
ENSDARG00000103862	hoxa4a
ENSDARG00000102501	hoxa5a
ENSDARG00000105013	hoxa9a
ENSDARG00000056819	hoxa9b
ENSDARG00000011579	hoxb10a
ENSDARG00000056015	hoxb13a
ENSDARG00000008174	hoxb1a
ENSDARG00000054033	hoxb1b
ENSDARG00000000175	hoxb2a
ENSDARG00000029263	hoxb3a
ENSDARG00000013533	hoxb4a
ENSDARG00000013057	hoxb5a
ENSDARG00000054030	hoxb5b
ENSDARG00000010630	hoxb6a
ENSDARG00000026513	hoxb6b
ENSDARG00000056030	hoxb7a
ENSDARG00000056027	hoxb8a
ENSDARG00000054025	hoxb8b
ENSDARG00000056023	hoxb9a
ENSDARG00000070348	hoxc10a
ENSDARG00000070351	hoxc11a
ENSDARG00000102631	hoxc11b
ENSDARG00000070352	hoxc12a
ENSDARG00000103133	hoxc12b
ENSDARG00000070353	hoxc13a
ENSDARG00000113877	hoxc13b
ENSDARG00000070337	hoxc1a
ENSDARG00000070339	hoxc3a
ENSDARG00000070338	hoxc4a
ENSDARG00000070340	hoxc5a
ENSDARG00000070343	hoxc6a
ENSDARG00000101954	hoxc6b
ENSDARG00000070346	hoxc8a
ENSDARG00000092809	hoxc9a
ENSDARG00000057859	hoxd10a
ENSDARG00000059267	hoxd11a
ENSDARG00000059263	hoxd12a
ENSDARG00000059256	hoxd13a
ENSDARG00000059280	hoxd3a
ENSDARG00000059276	hoxd4a
ENSDARG00000059274	hoxd9a

## Sheet: Latimeria_chalumnae
Ensembl identifier	gene name
ENSLACG00000017232	HOXA1
ENSLACG00000017380	HOXA10
ENSLACG00000017423	hoxa13
ENSLACG00000017242	hoxa2
ENSLACG00000017247	HOXA3
ENSLACG00000017299	HOXA4
ENSLACG00000017330	HOXA5
ENSLACG00000017339	HOXA6
ENSLACG00000017369	hoxa9
ENSLACG00000014698	HOXB1
ENSLACG00000015207	hoxb10
ENSLACG00000015543	HOXB13
ENSLACG00000014790	HOXB2
ENSLACG00000014824	HOXB3
ENSLACG00000014999	HOXB6
ENSLACG00000015078	HOXB7
ENSLACG00000015099	HOXB8
ENSLACG00000015129	HOXB9
ENSLACG00000016699	HOXC10
ENSLACG00000016719	HOXC11
ENSLACG00000016761	HOXC12
ENSLACG00000016784	HOXC13
ENSLACG00000016556	HOXC4
ENSLACG00000016619	HOXC6
ENSLACG00000016658	HOXC8
ENSLACG00000016678	HOXC9
ENSLACG00000008144	HOXD1
ENSLACG00000009430	HOXD10
ENSLACG00000009551	HOXD11
ENSLACG00000009639	HOXD12
ENSLACG00000008444	HOXD3
ENSLACG00000008693	hoxd4

## Sheet: Oryzias_latipes
Ensembl identifier	gene name
ENSORLG00000005037	hoxa11a
ENSORLG00000005043	hoxa13a
ENSORLG00000007597	hoxa13b
ENSORLG00000004981	hoxa1a
ENSORLG00000007624	hoxa2b
ENSORLG00000005025	HOXA4
ENSORLG00000027867	hoxa4a
ENSORLG00000026145	hoxa5a
ENSORLG00000023188	HOXA7
ENSORLG00000027463	hoxa9
ENSORLG00000007620	hoxa9b
ENSORLG00000017031	hoxb13a
ENSORLG00000017053	hoxb1a
ENSORLG00000012369	hoxb1b
ENSORLG00000017051	hoxb2a
ENSORLG00000017048	hoxb3a
ENSORLG00000017046	hoxb4a
ENSORLG00000022001	hoxb5b
ENSORLG00000012387	hoxb6b
ENSORLG00000026759	hoxb8a
ENSORLG00000017035	hoxb9a
ENSORLG00000007913	hoxc10a
ENSORLG00000007909	hoxc11a
ENSORLG00000007902	hoxc12a
ENSORLG00000007896	hoxc13a
ENSORLG00000007955	hoxc4
ENSORLG00000007942	hoxc5a
ENSORLG00000025750	hoxc6a
ENSORLG00000024149	hoxc8
ENSORLG00000007935	hoxc9
ENSORLG00000017538	hoxd11a
ENSORLG00000017536	hoxd12a
ENSORLG00000017546	hoxd3a
ENSORLG00000017548	hoxd4a
ENSORLG00000017540	hoxd9

## Sheet: Felis_catus
Ensembl identifier	gene name
ENSFCAG00000007937	HOXA1
ENSFCAG00000025359	HOXA10
ENSFCAG00000007945	HOXA11
ENSFCAG00000041347	HOXA13
ENSFCAG00000007939	HOXA2
ENSFCAG00000028952	HOXA3
ENSFCAG00000035258	HOXA4
ENSFCAG00000045684	HOXA5
ENSFCAG00000034134	HOXA6
ENSFCAG00000022150	HOXA7
ENSFCAG00000028151	HOXB1
ENSFCAG00000002120	HOXB13
ENSFCAG00000045039	HOXB2
ENSFCAG00000006408	HOXB3
ENSFCAG00000051422	HOXB4
ENSFCAG00000039068	HOXB5
ENSFCAG00000034768	HOXB6
ENSFCAG00000002118	HOXB7
ENSFCAG00000036979	HOXB8
ENSFCAG00000035234	HOXB9
ENSFCAG00000011202	HOXC10
ENSFCAG00000038352	HOXC11
ENSFCAG00000023389	HOXC12
ENSFCAG00000044858	HOXC13
ENSFCAG00000037382	HOXC4
ENSFCAG00000032832	HOXC5
ENSFCAG00000032656	HOXC6
ENSFCAG00000004769	HOXC8
ENSFCAG00000031037	HOXC9
ENSFCAG00000042171	HOXD1
ENSFCAG00000006264	HOXD10
ENSFCAG00000030594	HOXD11
ENSFCAG00000044671	HOXD12
ENSFCAG00000030694	HOXD13
ENSFCAG00000022371	HOXD3
ENSFCAG00000045772	HOXD4
ENSFCAG00000034788	HOXD8
ENSFCAG00000035038	HOXD9

## Sheet: Pan_paniscus
Ensembl identifier	gene name
ENSPPAG00000000155	HOXA1
ENSPPAG00000028221	HOXA10
ENSPPAG00000038132	HOXA11
ENSPPAG00000035694	HOXA2
ENSPPAG00000032603	HOXA3
ENSPPAG00000044047	HOXA5
ENSPPAG00000039975	HOXA6
ENSPPAG00000034362	HOXA7
ENSPPAG00000039129	HOXB1
ENSPPAG00000027794	HOXB13
ENSPPAG00000027417	HOXB2
ENSPPAG00000032630	HOXB3
ENSPPAG00000040659	HOXB4
ENSPPAG00000039181	HOXB5
ENSPPAG00000032229	HOXB6
ENSPPAG00000010963	HOXB7
ENSPPAG00000034804	HOXB8
ENSPPAG00000028486	HOXB9
ENSPPAG00000035276	HOXC10
ENSPPAG00000043277	HOXC11
ENSPPAG00000029866	HOXC12
ENSPPAG00000035078	HOXC13
ENSPPAG00000038534	HOXC4
ENSPPAG00000033038	HOXC5
ENSPPAG00000036938	HOXC6
ENSPPAG00000033394	HOXC8
ENSPPAG00000035907	HOXC9
ENSPPAG00000036046	HOXD10
ENSPPAG00000017089	HOXD12
ENSPPAG00000031713	HOXD3
ENSPPAG00000034992	HOXD4
ENSPPAG00000039242	HOXD9

## Sheet: Oreochromis_niloticus
Ensembl identifier	gene name
ENSONIG00000004598	hoxa10b
ENSONIG00000004600	hoxa11a
ENSONIG00000029807	hoxa13
ENSONIG00000002962	hoxa13b
ENSONIG00000004591	HOXA1a
ENSONIG00000002966	hoxa2b
ENSONIG00000004594	HOXA4
ENSONIG00000004593	hoxa4a
ENSONIG00000004595	hoxa5a
ENSONIG00000004596	HOXA7
ENSONIG00000002965	hoxa9b
ENSONIG00000006178	hoxb13a
ENSONIG00000042799	hoxb1a
ENSONIG00000018209	hoxb1b
ENSONIG00000036634	hoxb2a
ENSONIG00000006188	hoxb3a
ENSONIG00000027136	hoxb4a
ENSONIG00000034578	hoxb5b
ENSONIG00000036813	hoxb6b
ENSONIG00000042245	hoxb8
ENSONIG00000006179	hoxb9a
ENSONIG00000012237	hoxc10a
ENSONIG00000012233	hoxc11a
ENSONIG00000033816	hoxc12a
ENSONIG00000012232	hoxc13a
ENSONIG00000012242	hoxc4a
ENSONIG00000012241	hoxc5a
ENSONIG00000012240	hoxc6a
ENSONIG00000012239	hoxc8a
ENSONIG00000012238	hoxc9a
ENSONIG00000008614	hoxd10a
ENSONIG00000040380	hoxd11
ENSONIG00000032619	hoxd12
ENSONIG00000008610	hoxd3a
ENSONIG00000008612	hoxd4a
ENSONIG00000035114	hoxd9

## Sheet: Tetraodon_nigroviridis
Ensembl identifier	gene name
ENSTNIG00000001766	hoxa10b
ENSTNIG00000001767	hoxa11a
ENSTNIG00000009207	hoxa13a
ENSTNIG00000001781	hoxa13b
ENSTNIG00000000977	hoxa1a
ENSTNIG00000001768	hoxa2b
ENSTNIG00000001755	HOXA4
ENSTNIG00000001754	hoxa4a
ENSTNIG00000001756	hoxa5a
ENSTNIG00000001769	hoxa9b
ENSTNIG00000000761	hoxb13a
ENSTNIG00000003341	hoxb1a
ENSTNIG00000010094	hoxb1b
ENSTNIG00000000338	hoxb2a
ENSTNIG00000010821	hoxb3a
ENSTNIG00000001757	hoxb4a
ENSTNIG00000001770	hoxb5b
ENSTNIG00000001771	hoxb6b
ENSTNIG00000005016	hoxb8a
ENSTNIG00000010822	hoxb9a
ENSTNIG00000015049	hoxc10a
ENSTNIG00000017167	hoxc10a
ENSTNIG00000017168	hoxc10a
ENSTNIG00000001772	hoxc11a
ENSTNIG00000001773	hoxc12a
ENSTNIG00000001774	hoxc13a
ENSTNIG00000001759	hoxc4a
ENSTNIG00000001760	hoxc5a
ENSTNIG00000001761	hoxc6a
ENSTNIG00000001762	hoxc8a
ENSTNIG00000001763	hoxc9a
ENSTNIG00000001775	hoxd10a
ENSTNIG00000001776	hoxd11a
ENSTNIG00000001777	hoxd12a
ENSTNIG00000001764	hoxd3a
ENSTNIG00000001765	hoxd4a
ENSTNIG00000016957	hoxd9a

[truncated: 5 more sheets: Takifugu_rubripes, Xiphophorus_maculatus, Tursiops_truncatus, Loxodonta_africana, Monodelphis_domestica]
